# Supplementary material for: Proteins of novel lactic acid bacteria from Apis mellifera mellifera: an insight into the production of known extra-cellular proteins during microbial stress
Source: BMC Microbiol. 2013 Oct 22;13:235. doi: 10.1186/1471-2180-13-235 (PMC4015849; doi:10.1186/1471-2180-13-235)
Supplement: Additional file 1: Tables S1-S9 — This file contains 9 excel spreadsheets (XLSX-format) of each LAB that produced extracellular proteins. Each spreadsheet is labeled by the bacteria it represents e.g. Lactobacillus Fhon13N, Bin4N, Hon2N, Bma5N, Hma2N, Hma11N, L. kunkeei Fhon2N and Bifidobacterium Bin2N, and Hma3N. Each table contains the stressor, gene number & size, GenBank Accession Number, MASCOT ion score with sequence coverage and No. of peptide matches, putative function and finally closest identified organism, accession number, Query alignment, Max identity, E-value and possession of a signal peptide of each predicted protein from NCBI non-redundant database. [file 1471-2180-13-235-S1.xlsx]

## Sheet: Lactobacillus Fhon13N
Supplementary table S1: Fhon13N								Closest NCBI BLAST Hit
Stressor	Gene Number	GenBank accession nr	Size (kDa)	ion score	Sequence coverage (%)	No. Of peptide matches	Putative function	Closest species ID	Accession No.	Query Alignment (%)	Max ID (%)	E-value	Signal peptide
LPS( 1)	RMKT01154	KC776111	37.9	134	20	6	N-acetyl muramidase	L. malformentans KCTC 3548	ZP_0944038	68	48	6e-61	Y
LPS( 1,3)	RMKT00707	KC776107	36.3	199	24	6	Glyceraldehyde 3-phosphate dehydrogenase	L. brevis subsp. Gravesensis ATCC27305	ZP_03940684.1	100	82	0.0	N
LPS (1)	RMKT01120	KC776110	35.8	91	7	1	L-threonine dehydrogenase	Oenococcus kitaharae DSM 17330	EHN58393.1	100	71	6e-61	N
LPS (1)	RMKT00792	KC776108	33.8	38	3	1	L-lactate dehydrogenase	L. sanfranciscensis TMW1.13	YP_004841465.1	98	80	0.0	N
LPS (1)	RMKT01036	KC776109	41.3	306	17	5	Trypson like serine protease	L. brevis ATCC 367	YP_794241.1	97	66	1e-169	Y

## Sheet: Lactobacillus kunkeei Fhon2N
Supplementary table S2: Lactobacillus kunkeei Fhon2N								Closest NCBI BLAST Hit
Stressor	Gene Number	GenBank accession nr	Size (kDa)	Ion Score	Sequence coverage (%)	No. Of peptide matches	Putative function	Closest species ID	Accession No.	Query Alignment (%)	Max ID (%)	E-value	Signal peptide
LPS (3)	ROMW00812	KC776088	33.8	421	21	5	L-lactate dehydrogenase	L. salivarus	YP_004841465.1	98	79	3e-180	N
LPS (3)	ROMW00531	KC776085	41.5	53	12	3	Endopeptidase trypsin like serine protease	L. brevis	YP_794241.1	97	66	9e-170	Y
LPS (3)	ROMW00411	KC776084	38	130	19	6	N-acetyl muramidase	L. malformentans	ZP_09440385.1	56	57	5e-68	Y
LPS (3)	ROMW00697	KC776086	17.7	54	7	1	Cell wall hydrolase NLP/P60 protein	L. malformentans	ZP_09441158.1	99	55	1e-51	Y
LPS (3)	ROMW00072	KC776082	11	86	43	2	LSU ribosomal protein L24P	L. buchneri NRRL B-30929	YP_004399028	100	86	3e-54	N
LPS (3)	ROMW00075	KC776083	8	69	48	2	LSU ribosomal protein L29P	L. brevis subsp. Gravesensis	ZP_03939988.1	94	92	1e-32	N
LPS (3) LA (3)	ROMW00704	KC776087	22.9	603	42	7	Peptidoglycan binding protein (LysM)	L. kisonensis	ZP_09555128	98	48	4e-51	Y

## Sheet: Lactobacillus Bin4N
Supplementary table S3: Lactobacillus Bin4N								Closest NCBI BLAST Hit
Stressor	Gene Number	GenBank accession nr	Size (kDa)	Ion Score	Sequence coverage (%)	No. of peptide matches	Putative function	Closest species ID	Accession No.	Query Alignment (%)	Max ID (%)	E-value	signal peptide
LPS (1)	RFYD00914	KC776097	29	68	8	2	Phosphoglycerate mutase	L. farciminis	ZP_08577792.1	89	88	2e-147	N
LPS (1)	RFYD00218	KC776089	10	210	25	2	LSU ribosomal protein L27P	L. versomoldensis	ZP_09441993.1	95	89	8e-51	N
LPS (1)	RFYD00248	KC776092	10.7	168	48	4	LSU ribosomal protein 16P	L. sakei subsp 23K	YP_395330.1	97	700	8e-52	N
LPS (1)	RFYD01458	KC776101	12.4	157	52	7	LSU ribosomal protein S10P	L. salivarius	ZP_04009348.1	100	91	1e-65	N
LPS (1)	RFYD01461	KC776102	10.8	136	22	2	LSU ribosomal protein L23P	L. acidipiscis	ZP_09455878.1	100	71	1e-40	N
LPS (1)	RFYD01468	KC776103	10.7	100	37	4	LSU ribosomal protein S17P	L. sakei subsp 23K	YP_396369.1	100	80	1e-53	N
LPS (1)	RFYD01477	KC776104	6.5	49	40	2	LSU ribosomal protein L30P	L. brevis subsp. Gravesensis	ZP_03939998.1	95	75	1e-23	N
LPS (1)	RFYD00245	KC776091	47.3	160	8	2	Cell division protein ftsy	L. curvatus	ZP_09040475.1	97	54	1e-144	N
LPS (1)	RFYD00264	KC776094	33	248	33	9	Protein translocation elongation factor Ts	L. rhamnosus	ZP_03210541.1	96	71	1e-112	N
LPS (1)	RFYD00263	KC776093	32.9	311	48	10	SSU ribosomal protein S2P	L. pentosus	ZP_10314669.1	89	82	1e-151	N
LPS (1)	RFYD00974	KC776098	37.7	164	15	4	Ribonucleoside disphosphate reductase beta chain	L. versomoldensis	ZP_09443065.1	99	85	0.0	N
LPS (1)	RFYD00231	KC776090	35.7	99	11	2	Methionyl tRNA transferase	L. buchneri	YP_004398457.1	96	59	3e-131	Y
LPS (1)	RFYD00460	KC776095	34.5	98	10	3	Phosphofructokinase	L. versmoldensis	ZP_09442064.1	100	78	0.0	N
LPS (1)	RFYD01315	KC776100	30	224	15	4	Fructose biphosphate aldolase	L. farciminis	ZP_08577619.1	100	86	0.0	N
LPS (1)	RFYD01130	KC776099	30.8	156	8	1	3-hydroxyisobutyrate dehydrogenase	L. salivarius	EGL98995.1	99	66	2e-134	N
LPS (1)	RFYD01576	KC776106	99.1	56	6	4	Alanyl tRNA synthetase	L. curvatus	ZP_09040201.1	96	66	0.0	N
LPS (1)	RFYD00852	KC776096	34.6	1423	41	13	Lactate dehydrogenase	L. farciminis	ZP_08575939.1	99	75	0.0	N
LPS (1)	RFYD01561	KC776105	58.3	671	22	12	60kDa chaperonin GroEL	L. farciminis	ZP_08576117.1	98	85	1e-144	N

## Sheet: Lactobacillus Hon2N
Supplementary table S4: Lactobacillus Hon2N								Closest NCBI BLAST Hit
Stressor	Gene Number	GenBank accession nr	Size (kDa)	Ion Score	Sequence coverage (%)	No of Peptide matches	Putative function	Closest species ID	Accession No.	Query Alignment (%)	Max ID (%)	E-value	signal peptide
LA (1,3) LPS (1,3)	RYBW00177	KC789977	36	572	38	13	Glyceraldehyde 3-phosphate dehydrogenase	L. sakei subsp. Sakei 23K	YP_395219.1	100	87	0.0	N
LPS (3)	RYBW01220	KC790013	37.1	60	3	1	D-lactate dehydrogenase	Oenococcus kitaharae	ZP_09519332.1	99	67	3e-165	N
LPS (1,3)	RYBW00961	KC790004	35.3	510	60	15	L- lactate/malate dehydrogenase	L. farciminis KCTC 3681	P_08575939.1	98	73	6e-177	N
LA (1)	RYBW00375	KC789986	43.8	243	33	15	LSU ribosomal protein S1P	L. curvatus	ZP_09041029.1	97	58	7e-158	N
LA (1)	RYBW00225	KC789981	50	80	21	8	Glucose 6-phosphate isomerase	L .versmoldensis KCTC3814	ZP_09442424.1	97	83	0.0	N
LPS (1)	RYBW00793	KC789993	39.3	130	12	4	Catabolite control proteinA	L. farciminis KCTC 3681	ZP_08576155.1	94	64	4e-152	N
LPS (1)	RYBW00402	KC789987	34.2	281	35	8	Inorganic pyrophosphatase	L .crispatus	ZP_03996553.1	99	64	3e-147	N
LA (1)	RYBW00675	KC789991	52.1	79	12	4	6- phosphogluconate dehydrogenase	L. ruminis	ZP_08080919.1	100	73	0.0	N
LPS (1)	RYBW01265	KC790014	47.3	72	30	8	Adenyl succinate synthase	L. mali	ZP_09448373.1	99	64	0.0	N
LPS (1)	RYBW01291	KC790015	43	71	5	2	NADH dehydrogenase	L. farciminis KCTC 3681	ZP_08575535.1	98	61	1e-166	N
LPS (1)	RYBW00880	KC789996	25.6	593	39	7	LSU ribosomal protein L1P	L. farciminis KCTC 3681	ZP_08576080.1	94	74	2e-119	N
LPS (1)	RYBW00937	KC790001	22.6	93	17	2	LSU ribosomal protein L1E	L. versmoldensis KCTC 3814	ZP_09443235.1	100	71	2e-105	N
LPS (1)	RYBW00879	KC789995	18.4	383	62	9	LSU ribosomal protein L10P	L. brevis ATCC367	YP_794766.1	99	58	2e-62	N
LPS (1)	RYBW00942	KC790003	17.8	373	66	10	SSU ribosomal protein S7P	L. casei ATCC 334	YP_807687.1	100	89	1e-100	N
LPS (1)	RYBW00921	KC789999	17.4	278	45	8	SSU ribosomal protein S5P	L. sakei subsp. Sakei 23K	YP_396362.1	99	76	2e-87	N
LPS (1)	RYBW00926	KC790000	20.2	215	48	6	LSU ribosomal protein L5P	L. farciminis KCTC 3681	ZP_08575972.1	98	83	2e-108	N
LPS (1)	RYBW01121	KC790007	17.5	172	37	5	Universal stress protein UspA	L. farciminis KCTC 3681	ZP_08577869.1	96	45	8e-43	N
LPS (1)	RYBW01129	KC790009	18.4	173	35	5	Universal stress protein UspA	L. versmoldensis KCTC 3814	ZP_09443496.1	93	61	3e-65	N
LPS (1)	RYBW00917	KC789998	24.3	305	16	2	Adenylate kinase	A. mellifera	XP_ 001122889.2	96	99	4e-153	N
LPS (1)	RYBW01376	KC790016	25.2	151	20	3	N-acetyl muramidase	L. farciminis KCTC 3681	ZP_08576360.1	94	48	2e-67	Y
LPS (1)	RYBW00179	KC789979	27.3	236	23	6	Triosephosphate isomerase	L. vini DSM 20605	ZP_11097921.1	100	77	5e-143	N
LPS (1)	RYBW00154	KC789975	27.2	119	12	2	Phosphate transport system phoU	L. coryniformis subsp. KCTC 3167	ZP_08776074.1	92	58	2e-91	N
LPS (1)	RYBW00832	KC789994	26.4	66	6	1	tRNA threonylcarbamoyl adenosine modification protein YeaZ	L. curvatus	ZP_09040901.1	100	50	4e-64	N
LPS (1)	RYBW00689	KC789992	77.2	288	13	8	Threonyl- tRNA synthetase	L. versmoldensis KCTC 3814	ZP_09442035.1	95	72	0.0	N
LPS (1)	RYBW01114	KC790006	72.9	287	16	8	Oligoendopeptidase	L. farciminis KCTC 3681	ZP_08577868.1	99	56	0.0	N
LPS (1)	RYBW00330	KC789983	70.9	197	18	8	GTP binding protein TypA/BipA	L. farciminis KCTC 3681	ZP_08577150.1	95	85	0.0	N
LPS (1)	RYBW00366	KC789985	64.9	127	6	3	Pyruvate kinase	L. versmoldensis KCTC 3814	ZP_09442063.1	97	83	0.0	N
LPS (1)	RYBW00436	KC789988	35	148	24	7	Aldo/keto reductase	Oenococcus kitaharae DSM 17330	ZP_09519192.1	100	63	6e-138	N
LPS (1)	RYBW01138	KC790010	31.6	149	19	4	Fructose bisphosphate aldolase	L. farciminis KCTC 3681	ZP_08577619.1	98	88	0.0	N
LPS (1)	RYBW00326	KC789982	36.9	332	46	11	Pyruvate dehydrogenase E1 subunit	L. farciminis KCTC 3681	ZP_08577155.1	96	82	0.0	N
LPS (1)	RYBW01124	KC790008	19.3	79	19	4	N-acetyl transferase	L. versmoldensis KCTC 3814	ZP_09443491.1	91	46	1e-45	N
LPS (1)	RYBW00178	KC789978	43	63	9	3	Phosphoglycerate kinase	L. farciminis KCTC 3681	ZP_08577452.1	100	81	0.0	N
LPS (1)	RYBW01570	KC790018	18.6	210	42	4	Thioredoxin peroxidase	L. versmoldensis KCTC 3814	ZP_09442743.1	97	58	7e-62	N
LPS (1) LA (3)	RYBW01202	KC790012	40.6	77	14	2	Aryl-alcohol dehydrogenase	L. brevis subsp. L. gravesensis	ZP_03939791.1	98	75	0.0	N
LPS (1) LA (1)	RYBW00180	KC789980	46.7	1569	71	25	Enolase	L. jensenii	ZP_04645193.1	100	84	0.0	N
LPS (1) LA (1)	RYBW00894	KC789997	50.9	264	34	14	Peptidase C1B subfamily	L. farciminis KCTC 3681	ZP_08576065.1	100	71	0.0	N
LPS (1) LA (1)	RYBW01529	KC790017	49.6	170	16	5	Succinate semialdehyde dehydrogenase	L. versmoldensis KCTC 3814	ZP_11097786.1	100	69	0.0	N
LPS (1) LA (1)	RYBW00343	KC789984	46.1	105	11	3	Protein translation elongation factor Tu	L. versmoldensis KCTC 3814	ZP_09442119.1	94	92	0.0	Y
LPS (1)	RYBW00579	KC789990	66.6	415	39	20	Chaperonin DnaK (Hsp 70)	L. pentosus MP-1	CCB81097.1	98	83	0.0	N
LPS (1)	RYBW00985	KC790005	75.6	196	20	11	Protein secretion chaperonin CsA	L. vini DSM 20605	ZP_11097092.1	99	69	0.0	N
LPS (1)	RYBW00158	KC789976	34	268	46	13	Thioredoxin reductase	L. zeae KCTC 3804	ZP_09452933.1	97	74	2e-167	N
LPS (1)	RYBW01180	KC790011	61.5	44	3	1	Oligopeptide binding ATP binding cassette oppA (ABC transporter)	L. ruminis ATCC 2564	ZP_08079986.1	98	53	0.0	Y
LPS (1)	RYBW00941	KC790002	77.4	93	7	3	Protein translation elongation factor G (EF-G)	L. farciminis KCTC 3681	ZP_08575957.1	99	88	0.0	N
LPS (1)	RYBW00527	KC789989	95.3	129	7	4	Aminopeptidase N	L. buchneri	ZP_006726458.1	99	69	0.0	N

## Sheet: Lactobacillus Bma5N
Supplememntary table S5: Lactobacillus Bma5N								Closest NCBI BLAST Hit
Stressor	Gene Number	GenBank accession nr	Size (kDa)	Ion Score	Sequence Coverage (%)	No of peptide Matches	Putative function	Closest species ID	Accession No.	Query Alignment (%)	Max ID (%)	E-value	Signal peptide
LPS (3) LA (3)	RLTA01902	KC776075	36.4	579	24	9	Bacteriocin helveticin J	L. helveticus	ZP_05752561.1	100	51	2e-86	N
LPS (3) LA (3)	RLTA00653	KC776073	36.3	88	11	3	Glyceralddehyde 3-phosphate dehydrogenase	L. gigeriorium	ZP_10417314.1	100	92	0.0	N
LPS (3)	RLTA01205	KC776074	61.9	3291	58	28	S-layer protein	L. pasteurii	ZP_10418207.1	100	41	1e-90	Y
LPS (3)	RLTA00117	KC776076	67	130	18	9	Pyruvate oxidase	L. crispatus	ZP_03996298.1	100	72	0.0	N

## Sheet: Lactobacillus Hma2N
Supplementary table S6: Lactobacillus Hma2N								Closest NCBI BLAST Hit
Stressor	Gene Number	GenBank accession nr	Size (kDa)	Ion Score	Sequence coverage (%)	No. Of peptide matches	Putative function	Closest species ID	Accession No.	Query Alignment (%)	Max ID (%)	E-value	signal peptide
LPS (3)	ROUL00361	KC789965	366	117	1	5	S-layer protein	L. delbreukii subsp. Bulgaricus ND02	YP_004033246.1	8	33	2e-80	Y
LPS (1)	ROUL01228	KC789972	63.1	106	6	2	S-layer protein	L. pasteurii CRBIP 24.76	ZP_10418207.1	99	40	3e-92	Y
LPS (3)	ROUL01838	KC801035	20	78	16	2	Oxidoreductase	L. amylovorus GRL 1112	YP_004032720.1	100	77	9e-103	N
LPS (1)	ROUL01215	KC789971	28.5	520			Phosphoglycerate mutase	L. crispatus JV-V01	ZP_03995943.1	98	85	8e-157	N
LPS (1)	ROUL00214	KC789963	33.8	119	23	5	Thioredoxin disulphide reductase	L. amylolyticus	ZP_06818261.1	99	80	0.0	N
LPS (1)	ROUL00237	KC789964	27.2	107			Triose-phosphate isomerase	L. ultunensis DSM 16047	ZP_04011051.1	99	88	3e-163	N
LPS (1)	ROUL00901	KC789969	24.6	251			LSU ribosomal protein L1P	L. gigeriorium CRBIP 24.85	ZP_10417971.1	100	93	4e-154	N
LPS (1)	ROUL00668	KC789967	29.6	590	37	9	SSU ribosomal proteinS2P	L. gasseri JV-V03	ZP_07058089.1	97	84	3e-158	N
LPS (1)	ROUL00819	KC789968	32	586	50	12	Fructose biphosphate aldolase	L. amyloyticus	ZP_06818051.1	100	86	0.0	N
LPS (1)	ROUL01621	KC789973	32	131	17	3	Aldo/keto reductase	L. delbreukii subsp. Bulgaricus ND02	YP_004033100.1	98	71	4e-147	N
LPS (1)	ROUL01145	KC789970	34.9	328	28	6	Inosine uridine preferring nucleoside hydrolase	L. crispatuse ST1	YP_003601357.1	99	74	4e-169	N
LPS (1)	ROUL00588	KC789966	33.7	78	7	2	L-lactate dehydrogenase	L. acidophilus 30SC	YP_004292009.1	97	79	3e-176	N

## Sheet: Lactobacillus Hma11N 
Supplementary table S7: Lactobacillus Hma11N								Closest NCBI BLAST Hit
Stressor	Gene Number	GenBank accession nr	Size (kDa)	Ion Score	Query coversge (%)	No. Of peptide matches	Putative function	Closest species ID	Accession No.	Query Alignment (%)	Max ID (%)	E-value	Signal peptide
LPS (1)	RNKM00463	KC776070	60	1571	54	23	S-layer protein	L. pasteurii	ZP_10418207.1	99	42	2e-106	Y
LPS (1)	RNKM00376	KC776069	56.3	153	13	7	S- layer protein	L. pasteurii	ZP_10418874.1	99	45	2e-144	Y
LPS (1)	RNKM00180	KC776068	56.6	67	14	6	60kDa chaperonin GroEL	L. amylolyticus	ZP_06818545.1	83	63	0.0	N
LPS (1)	RNKM01100	KC776071	62.8	135	8	3	Pyruvate kinase	Anoxybacillus flavithermus	YP_002314869.1	100	55	0.0	N

## Sheet: Bifidobacterium Bin2N
Supplementary table S8: Bifidobacterium Bin2N								Closest NCBI BLAST Hit
Stressor	Gene Number	GenBank accession nr	Size (kDa)	Ion score	Sequence coverage (%)	No. of peptide matches	Putative function	Closest species ID	Accession No.	Query Alignment (%)	Max ID (%)	E-value	Signal peptide
LPS (1,3) LA (3)	RDCU00150	KC776077	37.6	506	59	15	Glyceraldehyde 3-phosphate dehydrogenase	B. asteroides	YP_006864737.1	100	100	0.0	N
LPS (1,3) LA (3)	RDCU01597	KC776081	41.9	662	32	9	Transaldolase	B. asteroides	YP_006864958.1	96	99	0.0	N
LA (3)	RDCU01591	KC776080	41.9	85	5	2	Phosphoglycerate kinase	B. asteroides	YP_006864964.1	100	99	0.0	N
LPS (1)	RDCU01155	KC776079	27.6	118	23	3	Cell wall associated hydrolase NlpC/p60	B. asteroides	YP_006865407.1	91	80	1e-124	Y
LPS (1) LA (3)	RDCU00313	KC776078	40.4	64	16	4	Alcohol dehydrogenase	B. asteroides	YP_006864587.1	98	97	0.0	N

## Sheet: Bifidobacterium Hma3N
Supplementary table S9: Bifidobacterium Hma3N								Closest NCBI BLAST Hit
Stressor	Gene Number	GenBank accession nr	Size (kDa)	Ion Score	Sequence coverage (%)	No. Of peptide matches	Putative function	Closest species ID	Accession No.	Query Alignment (%)	Max ID (%)	E-value	Signal peptide
LPS (3)	RVKO00135	KC776061	67.2	74	1	1	Chaperonin DnaK	B. asteroides	YP_006864322.1	100	99	0.0	N
LPS (3)	RVKO01110	KC776067	57	92	6	3	Chaperonin GroEL	B. asteroides	YP_006865235.1	98	99	0.0	N
LPS (3)	RVKO00343	KC776063	65.5	121	7	3	Glucose 6-phosphate isomerase	B. asteroides	YP_006864521.1	95	99	0.0	N
LPS (3)	RVKO01070	KC776066	83	105	8	5	Glycoside hydrolase (muramidase)	B. asteroides	YP_006865214.1	98	97	0.0	N
LPS (3)	RVKO00805	KC776064	49.6	78	5	2	Succinate semi aldehyde dehydrogenase	B. asteroides	YP_006864935.1	100	97	0.0	N
LPS (3)	RVKO00200	KC776062	56.6	63	5	3	6- phosphogluconate dehydrogenase	B. asteroides	YP_006864377.1	93	99	0.0	N
LPS (3)	RVKO00829	KC776065	80.8	66	6	4	Transkelotase	B. asteroides	YP_006864957.1	94	99	0.0	N
